# Supplementary material for: Polypeptide Composition and Topology Affect Hydrogelation of Star-Shaped Poly(L-lysine)-Based Amphiphilic Copolypeptides
Source: Gels. 2021 Aug 30;7(3):131. doi: 10.3390/gels7030131 (PMC8482192; doi:10.3390/gels7030131)
Supplement: Supplementary file 1 [file gels-07-00131-s001.zip]

Archive with 1 entries (1 files):
- gels-1337522-supplementary.pdf
